# Supplementary material for: The Tatton-Brown-Rahman Syndrome: A clinical study of 55 individuals with de novo constitutive DNMT3A variants
Source: Wellcome Open Res. 2018 Apr 23;3:46. [Version 1] doi: 10.12688/wellcomeopenres.14430.1 (PMC5964628; doi:10.12688/wellcomeopenres.14430.1)
Supplement: Supplementary file 1 [file wellcomeopenres-3-15708-s0001.tgz]

Archive with 1 entries (1 files):
- 89b28d87-cfe9-4a44-9e1d-8d2e1c0c0fa3.docx
